# Supplementary material for: Performance of a broth microdilution assay for routine minimum inhibitory concentration determination of 14 anti-tuberculous drugs against the Mycobacterium tuberculosis complex based on the EUCAST reference protocol
Source: Antimicrob Agents Chemother. 2024 Dec 18;69(2):e00946-24. doi: 10.1128/aac.00946-24 (PMC11823602; doi:10.1128/aac.00946-24)
Supplement: Table S1 — Results from routine phenotypic and genotypic tests, and accessions. [file aac.00946-24-s0002.xlsx]

## Sheet: Supplementary table S1
Supplementary table S1. Results from the routine phenotypic and genotypic tests performed on the study isolates. The MIC values from the broth microdilution (BMD) assay are also presented for each strain. Accordance not reported when gDST only identifies a candidate mutation or when only gDST has been performed. CC = critical concentration; pDST = phenotypic drug susceptibility testing; gDST = ge…
			Isoniazid					Rifampicin					Ethambutol					Amikacin					Moxifloxacin					Levofloxacin					Bedaquiline					Clofazimin					Delamanid					Pretomanid
ID	Lineage	Method pDST	CC	pDST	gDST	Agreement pDST vs gDST?	BMD MIC value (mg/L)	CC	pDST	gDST	Agreement pDST vs gDST?	BMD MIC value (mg/L)	CC	pDST	gDST	Agreement pDST vs gDST?	BMD MIC value (mg/L)	CC	pDST	gDST	Agreement pDST vs gDST?	BMD MIC value (mg/L)	CC	pDST	gDST	Agreement pDST vs gDST?	BMD MIC value (mg/L)	CC	pDST	gDST	Agreement pDST vs gDST?	BMD MIC value (mg/L)	CC	pDST	gDST	Agreement pDST vs gDST?	BMD MIC value (mg/L)	CC	pDST	gDST	Agreement pDST vs gDST?	BMD MIC value (mg/L)	CC	pDST	gDST	Agreement pDST vs gDST?	BMD MIC value (mg/L)	CC	pDST
SEA22-05530	2.2.1	MGIT (LJ proportion method for cycloserine)	0.1 mg/L	R	katG: Ser315Thr	Yes	2	0.5 mg/L	R	rpoB: Asp435Tyr	Yes	>8	5.0 mg/L	R	embB: Met306Val	Yes	16	1.0 mg/L	R	rrs: A1401G	Yes	>2	0.25 mg/L	R	gyrA: Asp94His	Yes	2	1.0 mg/L	R	gyrA: Asp94His	Yes	>4	1.0 mg/L	S		Yes	0.016	1.0 mg/L	S		Yes	0.5	0.06 mg/L	S		Yes	0.004	2.0 mg/L*	S (MIC ≤0,5)
SEA22-05720	1.1.2	MGIT (LJ proportion method for cycloserine)	0.1 mg/L	R	katG: Ser315Thr	Yes	4	0.5 mg/L	R	rpoB: His445Asp	Yes	>8	5.0 mg/L	S		Yes	0.5	1.0 mg/L	S		Yes	0.25	0.25 mg/L	S		Yes	0.06	1.0 mg/L	S		Yes	0.25	1.0 mg/L	S		Yes	0.03	1.0 mg/L	S		Yes	0.25	0.06 mg/L	S		Yes	0.016	2.0 mg/L*	S (MIC ≤0,5)
SEA22-05863	2.2.1	MGIT (LJ proportion method for cycloserine)	0.1 mg/L	R	katG: Ser315Thr + Ile335Val (candidate)	Yes	>4	0.5 mg/L	R	rpoB: Ser450Leu	Yes	>8	5.0 mg/L	S	embB: Gln497Arg	No	8	1.0 mg/L	S		Yes	0.25	0.25 mg/L	R	gyrA: Asp94Gly	Yes	2	1.0 mg/L	R	gyrA: Asp94Gly	Yes	>4	1.0 mg/L	R	Rv0678: Leu40Ser (candidate)	Yes	0.25	1.0 mg/L	R	Rv0678: Leu40Ser (candidate)	-	2	0.06 mg/L	S		Yes	0.008	2.0 mg/L*	S (MIC ≤0,5)
SEA23-06657	1.1.2	MGIT (LJ proportion method for cycloserine)	0.1 mg/L	R	katG: Ser315Thr	Yes	>4	0.5 mg/L	R	rpoB: His445Asp	Yes	>8	5.0 mg/L	S		Yes	0.5	1.0 mg/L	S		Yes	0.12	0.25 mg/L	S		Yes	0.06	1.0 mg/L	S		Yes	0.25	1.0 mg/L	S		Yes	0.06	1.0 mg/L	S		Yes	0.12	0.06 mg/L	S		Yes	0.008	2.0 mg/L*	S (MIC ≤0,5)
SEA200400001	BOV_AFRI	BACTEC 460	0.1 mg/L	S		Yes	0.12	1.0 mg/L	S		Yes	<0.016	2.5 mg/L	S		Yes	2		N/A		-	0.25		N/A		-	0.03		N/A		-	0.12		N/A		-	0.016		N/A		-	0.12		N/A		-	0.004		N/A
SEA201400384	5	MGIT (LJ proportion method for cycloserine for PAS)	0.1 mg/L	R	katG: Ser315Thr	Yes	4	1.0 mg/L	R	rpoB: Gln432Lys	Yes	>8		N/A	embB: Met306Val	-	8	1.0 mg/L	S		Yes	1	0.5 mg/L	S		Yes	0.12		N/A		-	0.25		N/A		-	0.008		N/A		-	0.12		N/A		-	<0.001		N/A
SEA201500123	1.1.3	MGIT	0.1 mg/L	S		Yes	0.03	1.0 mg/L	S		Yes	0.03	5.0 mg/L	S		Yes	1		N/A		-	0.5		N/A		-	0.12		N/A		-	0.25		N/A		-	0.016		N/A		-	0.25		N/A		-	0.004	2.0 mg/L*	S (MIC = 1)
SEA201500227	1.1.1	MGIT	0.1 mg/L	S		Yes	0.06	1.0 mg/L	S		Yes	0.06	5.0 mg/L	S		Yes	1		N/A		-	0.5		N/A		-	0.12		N/A		-	0.5		N/A		-	0.016		N/A		-	0.5		N/A		-	0.008	2.0 mg/L*	S (MIC = 1)
SEA201600005	1.2.2	MGIT	0.1 mg/L	S		Yes	0.06	1.0 mg/L	S		Yes	0.06	5.0 mg/L	S		Yes	1	1.0 mg/L	S		Yes	0.5		N/A		-	0.06		N/A		-	0.25		N/A		-	0.03		N/A		-	0.12		N/A		-	0.004	2.0 mg/L*	S (MIC = 1)
SEA201600054	7	MGIT	0.1 mg/L	S		Yes	0.03	1.0 mg/L	S		Yes	<0.016	5.0 mg/L	S		Yes	2		N/A		-	0.5		N/A		-	0.03		N/A		-	0.25		N/A		-	<0.004		N/A		-	0.06		N/A		-	0.004	2.0 mg/L*	S (MIC = 0.25)
SEA201600151	1.2.1	MGIT	0.1 mg/L	S		Yes	0.03	1.0 mg/L	S		Yes	<0.016	5.0 mg/L	S		Yes	1		N/A		-	0.5		N/A		-	0.12		N/A		-	0.5		N/A		-	0.008		N/A		-	0.25		N/A		-	0.004	2.0 mg/L*	S (MIC = 1)
SEA201600296	1.1	MGIT	0.1 mg/L	S		Yes	0.03	1.0 mg/L	S		Yes	0.06	5.0 mg/L	S		Yes	1		N/A		-	0.25		N/A		-	0.06		N/A		-	0.25		N/A		-	0.016		N/A		-	0.12		N/A		-	0.004	2.0 mg/L*	S (MIC = 1)
SEA201700149	3	MGIT (LJ proportion method for cycloserine)	0.1 mg/L	R	katG: Ser315Thr	Yes	>4	1.0 mg/L	R	rpoB: Ser450Leu	Yes	>8	5.0 mg/L	S		Yes	1	1.0 mg/L	S		Yes	0.5	0.5 mg/L	S		Yes	0.06	1.0 mg/L	S		Yes	0.25		N/A		-	0.016	1.0 mg/L	S		Yes	0.12		N/A		-	0.004	2.0 mg/L*	S (MIC = 0.06)
SEA201700256	2.2.1	MGIT (LJ proportion method for cycloserine)	0.1 mg/L	R	katG: Ser315Thr	Yes	4	1.0 mg/L	R	rpoB: Ser450Leu	Yes	>8	5.0 mg/L	S	embA: C-8A (candidate)	-	8	1.0 mg/L	S		Yes	0.5	0.5 mg/L	S		Yes	0.12	1.0 mg/L	S		Yes	0.25		N/A		-	0.016	1.0 mg/L	S		Yes	0.25		N/A		-	0.008	2.0 mg/L*	S (MIC = 0.06)
SEA201700328	2.2.1	MGIT (LJ proportion method for cycloserine)	0.1 mg/L	R	inhA: C-15T + Ser94Ala	Yes	1	1.0 mg/L	R	rpoB: Asp435Tyr + Ser450Leu	Yes	>8	5.0 mg/L	R	embB: Met306Val	Yes	4	1.0 mg/L	S		Yes	0.25	0.5 mg/L	S		Yes	0.12	1.0 mg/L	S		Yes	0.25		N/A		-	0.016	1.0 mg/L	S		Yes	0.12		N/A		-	0.004	2.0 mg/L*	S (MIC = 0.06)
SEA201800052	3.1.1	MGIT	0.1 mg/L	S		Yes	0.03	1.0 mg/L	S		Yes	0.25	5.0 mg/L	S		Yes	0.5		N/A		-	0.5		N/A		-	0.06		N/A		-	0.25		N/A		-	0.06		N/A		-	0.5		N/A		-	0.004	2.0 mg/L*	S (MIC = 0.06)
SEA201800067	4.8	MGIT	0.1 mg/L	S		Yes	0.03	1.0 mg/L	S		Yes	0.25	5.0 mg/L	S		Yes	1		N/A		-	0.25		N/A		-	0.06		N/A		-	0.25		N/A		-	0.016		N/A		-	0.25		N/A		-	0.008	2.0 mg/L*	S (MIC = 0.125)
SEA201800071	2.2.1	MGIT	0.1 mg/L	S		Yes	0.03	1.0 mg/L	S		Yes	<0.016	5.0 mg/L	S		Yes	1		N/A		-	0.25		N/A		-	0.016		N/A		-	0.12		N/A		-	0.008		N/A		-	0.25		N/A		-	0.008	2.0 mg/L*	S (MIC = 0.125)
SEA201800074	4.2.2	MGIT	0.1 mg/L	S		Yes	0.03	1.0 mg/L	S		Yes	0.12	5.0 mg/L	S		Yes	1	1.0 mg/L	S		Yes	0.25		N/A		-	0.06		N/A		-	0.25		N/A		-	0.016		N/A		-	0.25		N/A		-	0.004	2.0 mg/L*	S (MIC = 0.125)
SEA201800075	3	MGIT	0.1 mg/L	S		Yes	0.03	1.0 mg/L	S		Yes	0.12	5.0 mg/L	S		Yes	1		N/A		-	0.25		N/A		-	0.016		N/A		-	0.12		N/A		-	0.03		N/A		-	0.5		N/A		-	0.004	2.0 mg/L*	S (MIC = 0.06)
SEA201800076	4.1.2.1	MGIT	0.1 mg/L	S		Yes	0.016	1.0 mg/L	S		Yes	0.25	5.0 mg/L	S		Yes	1		N/A		-	0.5		N/A		-	0.12		N/A		-	0.5		N/A		-	0.016		N/A		-	0.5		N/A		-	0.004	2.0 mg/L*	S (MIC = 0.125)
SEA201800077	4.5	MGIT	0.1 mg/L	S		Yes	0.03	1.0 mg/L	S		Yes	0.12	5.0 mg/L	S		Yes	1		N/A		-	0.5		N/A		-	0.12		N/A		-	0.25		N/A		-	0.016		N/A		-	0.25		N/A		-	0.004	2.0 mg/L*	S (MIC = 0.125)
SEA201800079	4.1	MGIT	0.1 mg/L	S		Yes	0.016	1.0 mg/L	S		Yes	0.03	5.0 mg/L	S		Yes	0.5		N/A		-	0.25		N/A		-	0.03		N/A		-	0.25		N/A		-	0.008		N/A		-	0.12		N/A		-	0.004	2.0 mg/L*	S (MIC = 0.125)
SEA201800080	4.2.2	MGIT (LJ proportion method for cycloserine)	0.1 mg/L	R	katG: Ser315Thr	Yes	>4	1.0 mg/L	R	rpoB: Ser450Leu	Yes	>8	5.0 mg/L	R	embB: Gly406Ala + embA: C-16G (candidate)	Yes	8	1.0 mg/L	S		Yes	1	0.5 mg/L	S		Yes	0.12	1.0 mg/L	S		Yes	0.25		N/A		-	0.03	1.0 mg/L	S		Yes	0.5		N/A		-	0.008	2.0 mg/L*	S (MIC = 0.125)
SEA201800090	4.3.3	MGIT	0.1 mg/L	S		Yes	0.03	1.0 mg/L	S		Yes	0.25	5.0 mg/L	S		Yes	1		N/A		-	0.5		N/A		-	0.06		N/A		-	0.25		N/A		-	0.016		N/A		-	0.5		N/A		-	0.004	2.0 mg/L*	S (MIC = 0.06)
SEA201800103	4.3.4.1	MGIT	0.1 mg/L	S		Yes	0.03	1.0 mg/L	S		Yes	0.25	5.0 mg/L	S		Yes	1		N/A		-	1		N/A		-	0.06		N/A		-	0.25		N/A		-	0.016		N/A		-	0.25		N/A		-	0.004	2.0 mg/L*	S (MIC = 0.125)
SEA201800139	4.3.4.2	MGIT	0.1 mg/L	S		Yes	0.03	1.0 mg/L	S		Yes	0.12	5.0 mg/L	S		Yes	0.5		N/A		-	0.5		N/A		-	0.12		N/A		-	0.25		N/A		-	0.016		N/A		-	0.12		N/A		-	0.004	2.0 mg/L*	S (MIC = 0.06)
SEA201800150	4.2.2.1	MGIT	0.1 mg/L	S		Yes	0.06	1.0 mg/L	S		Yes	0.25	5.0 mg/L	S		Yes	1		N/A		-	1		N/A		-	0.03		N/A		-	0.25		N/A		-	0.016		N/A		-	0.25		N/A		-	0.004	2.0 mg/L*	S (MIC = 0.06)
SEA201800185	1.1.2	MGIT	0.1 mg/L	S		Yes	0.03	1.0 mg/L	S		Yes	<0.016	5.0 mg/L	S		Yes	0.5		N/A		-	0.25		N/A		-	0.06		N/A		-	0.12		N/A		-	0.008		N/A		-	0.12		N/A		-	0.004	2.0 mg/L*	S (MIC = 1)
SEA201900143	4.5	MGIT	0.1 mg/L	S		Yes	0.03	1.0 mg/L	S		Yes	0.25	5.0 mg/L	S		Yes	2	1.0 mg/L	S		Yes	0.5		N/A		-	0.12		N/A		-	0.25		N/A		-	0.016		N/A		-	0.5	0.06 mg/L	R	ddn: Trp20Stop	Yes	>0.5	2.0 mg/L*	R (MIC >16)
SEA202000009	4.5	MGIT	0.1 mg/L	S		Yes	0.016	1.0 mg/L	S		Yes	0.06	5.0 mg/L	S		Yes	1		N/A		-	0.25		N/A		-	0.03		N/A		-	0.12		N/A		-	0.008		N/A		-	0.12	0.06 mg/L	R	ddn: Trp20Stop	Yes	>0.5	2.0 mg/L*	R (MIC >16)
M. bovis BCG SSI 1331	BOV_AFRI	MGIT (LJ proportion method for cycloserine)	0.1 mg/L	S		Yes	0.12	1.0 mg/L	S		Yes	<0.016		N/A		-	2		N/A		-	0.5		N/A		-	0.25		N/A		-	0.5		N/A		-	0.03		N/A		-	0.25		N/A		-	0.008		N/A
XTB_16-019	Mix 2.2.1 and 4.6	MGIT (LJ proportion method for cycloserine)	0.1 mg/L	R	katG: Ser315Thr	Yes	4	1.0 mg/L	R	rpoB: Ser450Leu (86%)	Yes	>8	5.0 mg/L	S	embB: Asp354Ala (77%)	No	4	1.0 mg/L	S		Yes	0.5	0.5 mg/L	S		Yes	0.06	1.0 mg/L	S		Yes	0.12	1.0 mg/L	S	atpE: Glu61Asp (21%)	No	0.016	1.0 mg/L	S		Yes	0.25	0.06 mg/L	R	ddn: Trp88Stop (86%)	Yes	>0.5		N/A
XTB_16-020	2.2.1	MGIT (LJ proportion method for cycloserine)	0.1 mg/L	R	katG: Ser315Thr	Yes	4	1.0 mg/L	R	rpoB: Ser450Leu	Yes	>8	5.0 mg/L	R	embB: Asp354Ala	Yes	4	1.0 mg/L	S		Yes	0.5	0.5 mg/L	S		Yes	0.03	1.0 mg/L	S		Yes	0.12	1.0 mg/L	S		Yes	0.008	1.0 mg/L	S		Yes	0.12	0.06 mg/L	R	ddn: Trp88Stop	Yes	>0.5		N/A
XTB_16-023	2.2.1	MGIT (LJ proportion method for cycloserine)	0.1 mg/L	R	katG: Ser315Thr	Yes	4	1.0 mg/L	R	rpoB: Ser450Leu	Yes	>8	5.0 mg/L	S	embB: Asp354Ala	No	8	1.0 mg/L	S		Yes	0.5	0.5 mg/L	S		Yes	0.06	1.0 mg/L	S		Yes	0.12	1.0 mg/L	S		Yes	0.016	1.0 mg/L	S		Yes	0.25	0.06 mg/L	R	ddn: Trp88Stop	Yes	>0.5		N/A
SEA201600522	3.1.1	MGIT (LJ proportion method for cycloserine)	0.1 mg/L	R	katG: Ser315Thr	Yes	4	1.0 mg/L	S	rpoB: His445Asn + Ala451Val (candidate)	No	4	5.0 mg/L	S	embB: Met306Ile	No	4	1.0 mg/L	S		Yes	0.5	0.5 mg/L	S		Yes	0.03	1.0 mg/L	S		Yes	0.25	1.0 mg/L	R	Rv0678: 289delC	Yes	0.5	1.0 mg/L	R	Rv0678: 289delC	Yes	2	0.06 mg/L	S		Yes	0.004		N/A
XTB_16-001	Mix 1.1.3 and 4.6.2	MGIT (LJ proportion method for cycloserine)	0.1 mg/L	S		Yes	0.03	1.0 mg/L	S		Yes	0.03	5.0 mg/L	S		Yes	1	1.0 mg/L	S		Yes	0.5	0.5 mg/L	S		Yes	0.06	1.0 mg/L	S		Yes	0.25	1.0 mg/L	R	Rv0678: Leu136Pro (50%) + atpE: Glu61Asp (76%)	Yes	0.25	1.0 mg/L	R	Rv0678: Leu136Pro (50%)	Yes	1	0.06 mg/L	S		Yes	0.004		N/A
XTB_16-005	1.1.3	MGIT (LJ proportion method for cycloserine)	0.1 mg/L	S		Yes	0.03	1.0 mg/L	S		Yes	0.06	5.0 mg/L	S		Yes	1	1.0 mg/L	S		Yes	0.5	0.5 mg/L	S		Yes	0.12	1.0 mg/L	S		Yes	0.5	1.0 mg/L	R	Rv0678: 344delA	Yes	0.25	1.0 mg/L	R	Rv0678: 344delA	Yes	4	0.06 mg/L	R	fbiC: Arg536Leu (candidate)	-	0.5		N/A
SEA23-08802	4.3.3	MGIT (LJ proportion method for cycloserine)	0.1 mg/L	R	katG: Ser315Thr + inhA: C-15T	Yes	>4	0.5 mg/L	R	rpoB: Ser450Leu	Yes	>8	5.0 mg/L	R	embB: Tyr319Ser	Yes	8	1.0 mg/L	S		Yes	0.5	0.25 mg/L	S		Yes	0.06	1.0 mg/L	S		Yes	0.25	1.0 mg/L	S		Yes	0.016	1.0 mg/L	S		Yes	0.5	0.06 mg/L	S		Yes	0.004	2.0 mg/L*	S (MIC ≤0,5)
SEA23-09441	2.2.1	MGIT (LJ proportion method for cycloserine)	0.1 mg/L	S		Yes	0.03	0.5 mg/L	S	rpoB: Leu452Pro	No	1	5.0 mg/L	S		Yes	1	1.0 mg/L	S		Yes	0.5	0.25 mg/L	S		Yes	0.06	1.0 mg/L	S		Yes	0.12	1.0 mg/L	S		Yes	0.016	1.0 mg/L	S		Yes	0.25	0.06 mg/L	S		Yes	0.004	2.0 mg/L*	S (MIC ≤0,5)
																																																*The higher WHO recommended test concentration in MGIT
[truncated: 24 more columns]
