# Supplementary material for: Performance of a broth microdilution assay for routine minimum inhibitory concentration determination of 14 anti-tuberculous drugs against the Mycobacterium tuberculosis complex based on the EUCAST reference protocol
Source: Antimicrob Agents Chemother. 2024 Dec 18;69(2):e00946-24. doi: 10.1128/aac.00946-24 (PMC11823602; doi:10.1128/aac.00946-24)
Supplement: Table S2 — In-house mutation catalog used for the genotypic DST. [file aac.00946-24-s0003.xlsx]

## Sheet: Supplementary table S2
Supplementary table S2. In-house mutation catalogue.
Color legend (based on WHO mutation catalogue November 2023):
Associated with R (group 1)
Associated with R - interim (group 2)
Not associated with R - interim (group 4)
Not associated with R (group 5)
Uncertain significance (group 3)
Not present in the WHO catalogue
Isoniazid
katG	Reference 1	Reference 2	Reference 3
LoF mutations (any premature stop codon, gene deletion, frameshift or start-loss mutation) - high-level resistance	WHO mutation catalogue, 2nd edition
Ile497Asn	Own comparison between genotype and phenotype
Trp328Leu - high-level resistance	WHO mutation catalogue, 2nd edition	WHO mutation catalogue, 2nd edition
Ser315Ile - high-level resistance	Miotto et al 2017	WHO mutation catalogue, 2nd edition
Ser315Asn - high-level resistance	Miotto et al 2017	WHO mutation catalogue, 2nd edition
Ser315Thr - high-level resistance	Miotto et al 2017	Hain MTBDRplus	WHO mutation catalogue, 2nd edition
Ser315Gly	Lempens et al 2018
Ser315Arg - high-level resistance	Engström et al 2012	WHO mutation catalogue, 2nd edition
Trp300Gly	PhyResSe
Thr275Pro	PhyResSe
Asp163Asn	Own comparison between genotype and phenotype
Asn138His	Sandgren et al 2009
Asn138Asp	Sandgren et al 2009
Asn138Ser	PhyResSE
Val1? - high-level resistance	WHO mutation catalogue, 2nd edition
Deletion of the entire katG	De Maio et al 2021
inhA	Reference 1	Reference 2	Reference 3
Ser94Ala - low-level resistance	WHO mutation catalogue, 2nd edition
g-17t - low-level resistance	WHO mutation catalogue, 2nd edition
a-16g - low-level resistance	Hain MTBDRplus	WHO mutation catalogue, 2nd edition
c-15t - low-level resistance	Miotto et al 2017	Hain MTBDRplus	WHO mutation catalogue, 2nd edition
t-8c - low-level resistance	Hain MTBDRplus	WHO mutation catalogue, 2nd edition
t-8a - low-level resistance	Hain MTBDRplus	WHO mutation catalogue, 2nd edition
t-8g - low-level resistance	WHO mutation catalogue, 2nd edition
c-15t + Ile21Thr	Walker et al 2015 (increased INH-MIC as compared to c-15t only)
c-15t + Ser94Ala	Machado et al 2013 (increased INH-MIC as compared to c-15t only)
c-15t + Ile194Thr	Machado et al 2013 (increased INH-MIC as compared to c-15t only)	Jagielski et al 2015
fabG	Reference 1	Reference 2	Reference 3
Leu203Leu - low-level resistance	WHO technical guide on NGS 2018	WHO mutation catalogue, 2nd edition
Rifampicin
rpoB	Reference 1	Reference 2	Reference 3
Val170Phe	Flandrois et al 2014	WHO mutation catalogue, 2nd edition
Leu430Pro	Miotto et al 2017	Miotto et al 2018/WHO mutation catalogue, 2nd edition (disputed/low-level RIF resistance)
Ser431Thr	Miotto et al 2017	WHO mutation catalogue, 2nd edition
Gln432His	Miotto et al 2017	WHO mutation catalogue, 2nd edition
Gln432Lys	Miotto et al 2017	WHO mutation catalogue, 2nd edition
Gln432Leu	Miotto et al 2017	Hain MTBDRplus	WHO mutation catalogue, 2nd edition
Gln432Pro	Miotto et al 2017	Hain MTBDRplus	WHO mutation catalogue, 2nd edition
Asp435Ala	Miotto et al 2017	WHO mutation catalogue, 2nd edition
Asp435Phe	Miotto et al 2017	WHO mutation catalogue, 2nd edition
Asp435Gly	Miotto et al 2017	PhyResSe	WHO mutation catalogue, 2nd edition
Asp435Asn	Miotto et al 2017	WHO mutation catalogue, 2nd edition
Asp435Val	Miotto et al 2017	Hain MTBDRplus	WHO mutation catalogue, 2nd edition
Asp435Tyr	Miotto et al 2017	PhyResSe	Miotto et al 2018/WHO mutation catalogue, 2nd edition (disputed/low-level RIF resistance)
Asn437Ile	Hain MTBDRplus	WHO mutation catalogue, 2nd edition
Ser441Gln	Miotto et al 2017	Hain MTBDRplus	WHO mutation catalogue, 2nd edition
Ser441Leu	Miotto et al 2017	Hain MTBDRplus	WHO mutation catalogue, 2nd edition
His445Cys	Miotto et al 2017	Hain MTBDRplus	Miotto et al 2018 (disputed/low-level RIF resistance)/WHO mutation catalogue, 2nd edition
His445Asp	Miotto et al 2017	Hain MTBDRplus	WHO mutation catalogue, 2nd edition
His445Phe	Miotto et al 2017	WHO mutation catalogue, 2nd edition
His445Gly	Miotto et al 2017	WHO mutation catalogue, 2nd edition
His445Leu	Miotto et al 2017	Hain MTBDRplus	Miotto et al 2018/WHO mutation catalogue, 2nd edition (disputed/low-level RIF resistance)
His445Arg	Miotto et al 2017	Hain MTBDRplus	WHO mutation catalogue, 2nd edition
His445Tyr	Miotto et al 2017	Hain MTBDRplus	WHO mutation catalogue, 2nd edition
His445Pro	Miotto et al 2017	Hain MTBDRplus	WHO mutation catalogue, 2nd edition
His445Asn	Miotto et al 2017	Hain MTBDRplus	Miotto et al 2018/WHO mutation catalogue, 2nd edition (disputed/low-level RIF resistance)
His445Gln	Hain MTBDRplus	WHO mutation catalogue, 2nd edition
His445Ser	Hain MTBDRplus	WHO mutation catalogue, 2nd edition (disputed/low-level RIF resistance)
Ser450Phe	Miotto et al 2017	WHO mutation catalogue, 2nd edition
Ser450Leu	Miotto et al 2017	Hain MTBDRplus	WHO mutation catalogue, 2nd edition
Ser450Gln	Miotto et al 2017	Hain MTBDRplus	WHO mutation catalogue, 2nd edition
Ser450Trp	Miotto et al 2017	Hain MTBDRplus	WHO mutation catalogue, 2nd edition
Ser450Tyr	Miotto et al 2017	WHO mutation catalogue, 2nd edition
Leu452Pro	Miotto et al 2017	Hain MTBDRplus	Miotto et al 2018/WHO mutation catalogue, 2nd edition (disputed/low-level RIF resistance)
Ile491Phe	Miotto et al 2017	WHO mutation catalogue, 2nd edition
Insertions and deletions in the RRDR (example: Thr444dup is one example in the 2nd edition of the WHO mutation catalogue, 2nd edition)	Miotto et al 2017	WHO mutation catalogue, 2nd edition
Fluoroquinolones (FQ cross-resistance likely)
gyrA	Reference 1	Reference 2	Reference 3
Gly88Cys - high-level MFX resistance	Miotto et al 2017	Hain MTBDRsl	WHO mutation catalogue, 2nd edition
Gly88Ala - low-level MFX resistance	Miotto et al 2017	Hain MTBDRsl	WHO mutation catalogue, 2nd edition
Asp89Asn - low-level MFX resistance	Miotto et al 2017	Maruri et al 2012	WHO mutation catalogue, 2nd edition
Ala90Val - low-level MFX resistance	Miotto et al 2017	Hain MTBDRsl	WHO mutation catalogue, 2nd edition
Ser91Pro - low-level MFX resistance	Miotto et al 2017	Hain MTBDRsl	WHO mutation catalogue, 2nd edition
Asp94Ala - low-level MFX resistance	Miotto et al 2017	Hain MTBDRsl	WHO mutation catalogue, 2nd edition
Asp94Gly - high-level MFX resistance	Miotto et al 2017	Hain MTBDRsl	WHO mutation catalogue, 2nd edition
Asp94His - high-level MFX resistance	Miotto et al 2017	Hain MTBDRsl	WHO mutation catalogue, 2nd edition
Asp94Asn - high-level MFX resistance	Miotto et al 2017	Hain MTBDRsl	WHO mutation catalogue, 2nd edition
Asp94Tyr - high-level MFX resistance	Miotto et al 2017	Hain MTBDRsl	WHO mutation catalogue, 2nd edition
Asp94Ser	Own comparison between genotype and phenotype
gyrB	Reference 1	Reference 2	Reference 3
Ser447Phe - low-level MFX resistance	Maruri et al 2012 (found in both resistant and suscpetible isolates)	WHO mutation catalogue, 2nd edition
Glu459Lys	Miotto et al 2017
Asp461Ala	Maruri et al 2012	PhyResSE
Asp461His - low-level MFX resistance	Maruri et al 2012	PhyResSE	WHO mutation catalogue, 2nd edition
Asp461Asn - low-level MFX resistance (group 1 for LFX)	Maruri et al 2012	PhyResSE	WHO mutation catalogue, 2nd edition
Asn499Ile	Own comparison between genotype and phenotype
Asn499Asp - low-level MFX resistance (group 1 for LFX)	Hain MTBDRsl	Maruri et al 2012	WHO mutation catalogue, 2nd edition
Asn499Thr - low-level MFX resistance (group 1 for LFX)	Maruri et al 2012	PhyResSE	WHO mutation catalogue, 2nd edition
Asn499Lys	Zimenkov et al 2013	Nosova et al 2016 (increased MIC, but also found in one susceptible isolate)
Thr500Pro	Maruri et al 2012	PhyResSE
Thr500Asn	Maruri et al 2012
Glu501Val - low-level MFX resistance	Hain MTBDRsl	Maruri et al 2012	WHO mutation catalogue, 2nd edition
Glu501Asp - low-level MFX resistance (group 1 for MXF)	Maruri et al 2012	PhyResSE	WHO mutation catalogue, 2nd edition
Ala504Val - low-level MFX resistance	Miotto et al 2017	Maruri et al 2012	WHO mutation catalogue, 2nd edition
Ala504Thr	Maruri et al 2012	PhyResSE (no high-confidence SNP)
Amikacin
rrs	Reference 1	Reference 2	Reference 3
a1401g	Miotto et al 2017	Hain MTBDRsl	WHO mutation catalogue, 2nd edition
c1402t	WHO mutation catalogue, 2nd edition
g1484t	Miotto et al 2017	Hain MTBDRsl	WHO mutation catalogue, 2nd edition
eis
c-14t (only if Eis is functional)	WHO mutation catalogue, 2nd edition	Vargas et al 2021
Ethionamide
inhA	Reference 1	Reference 2	Reference 3
t-8a	WHO mutation catalogue, 2nd edition
t-8c	WHO mutation catalogue, 2nd edition
t-8g	WHO mutation catalogue, 2nd edition
c-15t + Ile194Thr	Miotto et al 2017
c-15t + Ser49Ala	Miotto et al 2017
a-16g	WHO mutation catalogue, 2nd edition
c-15t	Miotto et al 2017	WHO mutation catalogue, 2nd edition
g-17t	WHO mutation catalogue, 2nd edition
Ser94Ala	WHO mutation catalogue, 2nd edition
ethA	Reference 1	Reference 2	Reference 3
Stop mutations	WHO mutation catalogue, 2nd edition
Met1?	WHO mutation catalogue, 2nd edition
Arg207Gly	WHO mutation catalogue, 2nd edition
fabG1	Reference 1	Reference 2	Reference 3
Leu203Leu	WHO mutation catalogue, 2nd edition
Pyrazinamide
pncA (alphabetical order)	Reference 1	Reference 2	Reference 3
LoF mutations (any premature stop codon, gene deletion, frameshift or start-loss mutation)	WHO mutation catalogue, 2nd edition
a-11c	Köser et al 2020	WHO mutation catalogue, 2nd edition
a-11g	Miotto et al 2017	WHO mutation catalogue, 2nd edition
a-11t	PhyResSE	WHO mutation catalogue, 2nd edition
Ala102Pro	Köser et al 2020	WHO mutation catalogue, 2nd edition
Ala102Thr	Miotto et al 2014	WHO mutation catalogue, 2nd edition
Ala134Val	Miotto et al 2017	WHO mutation catalogue, 2nd edition
Ala143Gly	Miotto et al 2014	WHO mutation catalogue, 2nd edition
Ala146Glu	Miotto et al 2014	WHO mutation catalogue, 2nd edition
Ala146Pro	Miotto et al 2014
Ala146Thr	WHO mutation catalogue, 2nd edition
Ala146Val	Miotto et al 2014	WHO mutation catalogue, 2nd edition
Ala161Pro	Miotto et al 2014
Ala171Glu	Miotto et al 2017	WHO mutation catalogue, 2nd edition
Ala171Pro	WHO mutation catalogue, 2nd edition
Ala171Thr	Köser et al 2020
Ala171Val	Own comparison between genotype and phenotype
Ala3Glu	Miotto et al 2017	WHO mutation catalogue, 2nd edition
Ala46Glu	Köser et al 2020	WHO mutation catalogue, 2nd edition
Ala46Val	Miotto et al 2017
Arg121Pro	Miotto et al 2014	WHO mutation catalogue, 2nd edition
Arg123Pro	Miotto et al 2017
Arg140Pro	Miotto et al 2014	WHO mutation catalogue, 2nd edition
Arg148Cys (in combination with Thr47Ala)	Miotto et al 2014
Arg154Gly	Köser et al 2020	WHO mutation catalogue, 2nd edition
Arg154Met	WHO mutation catalogue, 2nd edition
Asp129Asn	WHO mutation catalogue, 2nd edition
Asp129Tyr	Miotto et al 2014
Asp12Ala	Miotto et al 2017	WHO mutation catalogue, 2nd edition
Asp12Asn	Miotto et al 2017	WHO mutation catalogue, 2nd edition
Asp12Glu	Miotto et al 2014	WHO mutation catalogue, 2nd edition
Asp12Gly	Miotto et al 2017	WHO mutation catalogue, 2nd edition
Asp12His	Köser et al 2020
Asp136Gly	Köser et al 2020	WHO mutation catalogue, 2nd edition
Asp136His	Köser et al 2020
Asp136Tyr	Miotto et al 2014
Asp136Val	WHO mutation catalogue, 2nd edition
Asp49Ala	Miotto et al 2014	WHO mutation catalogue, 2nd edition
Asp49Asn	Miotto et al 2017	WHO mutation catalogue, 2nd edition
Asp49Glu	Köser et al 2020	WHO mutation catalogue, 2nd edition
Asp49Gly	Miotto et al 2017	WHO mutation catalogue, 2nd edition
Asp49Tyr	Köser et al 2020
Asp49Val	Köser et al 2020
Asp63Ala	Zignol et al 2018	Stoffels et al 2012	WHO mutation catalogue, 2nd edition
Asp63Gly	Miotto et al 2017	WHO mutation catalogue, 2nd edition
Asp63His	Köser et al 2020
Asp8Ala	Miotto et al 2014	WHO mutation catalogue, 2nd edition
Asp8Asn	Miotto et al 2017
Asp8Glu	Miotto et al 2017	WHO mutation catalogue, 2nd edition
Asp8Gly	Miotto et al 2017	WHO mutation catalogue, 2nd edition
Asp8His	WHO mutation catalogue, 2nd edition
Asp8Tyr	Köser et al 2020	WHO mutation catalogue, 2nd edition
Cys138Arg	Miotto et al 2014	WHO mutation catalogue, 2nd edition
Cys138Ser	Köser et al 2020
Cys138Trp	Miotto et al 2014
Cys138Tyr	Miotto et al 2017
Cys14Arg	Miotto et al 2017	WHO mutation catalogue, 2nd edition
Cys14Trp	Köser et al 2020	WHO mutation catalogue, 2nd edition
Cys14Tyr	Köser et al 2020
Cys184Arg	Köser et al 2020
Cys72Arg	Miotto et al 2017	WHO mutation catalogue, 2nd edition
Cys72Trp	Köser et al 2020
Cys72Tyr	Köser et al 2020	WHO mutation catalogue, 2nd edition
Gln10Arg	Miotto et al 2017	WHO mutation catalogue, 2nd edition
Gln10His	Zignol et al 2018	WHO mutation catalogue, 2nd edition
Gln10Lys	Miotto et al 2014
Gln10Pro	Miotto et al 2017	WHO mutation catalogue, 2nd edition
Gln141Pro	Miotto et al 2017	WHO mutation catalogue, 2nd edition
Gly105Asp	Miotto et al 2014	WHO mutation catalogue, 2nd edition
Gly105Val	Köser et al 2020	WHO mutation catalogue, 2nd edition
Gly108Arg	Miotto et al 2017	WHO mutation catalogue, 2nd edition
Gly108Glu	WHO mutation catalogue, 2nd edition
Gly108Val	Köser et al 2020
Gly124Ser	Köser et al 2020
Gly132Ala	Miotto et al 2017	WHO mutation catalogue, 2nd edition
Gly132Arg	Köser et al 2020
Gly132Asp	Miotto et al 2017	WHO mutation catalogue, 2nd edition
Gly132Cys	Miotto et al 2014	WHO mutation catalogue, 2nd edition
Gly132Ser	Miotto et al 2017	WHO mutation catalogue, 2nd edition
Gly132Val	Köser et al 2020
Gly162Asp	Miotto et al 2017	WHO mutation catalogue, 2nd edition
Gly162Val	Köser et al 2020
Gly17Asp	Miotto et al 2017	WHO mutation catalogue, 2nd edition
Gly17Cys	Köser et al 2020
Gly17Ser	Miotto et al 2014
Gly24Asp	Miotto et al 2017	WHO mutation catalogue, 2nd edition
Gly78Asp	Köser et al 2020	WHO mutation catalogue, 2nd edition
Gly78Cys	Köser et al 2020
Gly78Ser	WHO mutation catalogue, 2nd edition
Gly78Val	WHO mutation catalogue, 2nd edition
Gly97Ala	Miotto et al 2014
Gly97Arg	Zignol et al 2018	WHO mutation catalogue, 2nd edition
Gly97Asp	Miotto et al 2017	WHO mutation catalogue, 2nd edition
Gly97Cys	Miotto et al 2017	WHO mutation catalogue, 2nd edition
Gly97Ser	Miotto et al 2017	WHO mutation catalogue, 2nd edition
Gly97Val	WHO mutation catalogue, 2nd edition
His137Arg	Miotto et al 2014	Own comparison between genotype and phenotype
His137Asp	Miotto et al 2014
His137Pro	Miotto et al 2017	WHO mutation catalogue, 2nd edition
His43Pro	Miotto et al 2014	WHO mutation catalogue, 2nd edition
His51Arg	Miotto et al 2017	WHO mutation catalogue, 2nd edition
His51Asn	Köser et al 2020
His51Asp	Köser et al 2020	WHO mutation catalogue, 2nd edition
His51Gln	Miotto et al 2017	WHO mutation catalogue, 2nd edition
His51Pro	Miotto et al 2014	WHO mutation catalogue, 2nd edition
His51Tyr	Miotto et al 2014	WHO mutation catalogue, 2nd edition
His57Arg	Miotto et al 2017	WHO mutation catalogue, 2nd edition
His57Asn	Köser et al 2020
His57Asp	Miotto et al 2017	WHO mutation catalogue, 2nd edition
His57Gln	Miotto et al 2014	WHO mutation catalogue, 2nd edition
His57Leu	Köser et al 2020	WHO mutation catalogue, 2nd edition
His57Pro	Miotto et al 2017
His57Tyr	Miotto et al 2017	WHO mutation catalogue, 2nd edition
His71Arg	Miotto et al 2014	WHO mutation catalogue, 2nd edition
His71Asp	Miotto et al 2017
His71Gln	Miotto et al 2017
His71Pro	WHO mutation catalogue, 2nd edition
His71Tyr	Miotto et al 2017	WHO mutation catalogue, 2nd edition
His82Arg	Miotto et al 2017	WHO mutation catalogue, 2nd edition
His82Asp	Miotto et al 2014
His82Leu	Köser et al 2020
Ile133Asn	Köser et al 2020
Ile133Thr	Miotto et al 2017	WHO mutation catalogue, 2nd edition
Ile31Ser	Miotto et al 2014	WHO mutation catalogue, 2nd edition
Ile31Thr	Köser et al 2020	WHO mutation catalogue, 2nd edition
Ile5Asn	Köser et al 2020
Ile5Thr	Köser et al 2020
Ile5Ser	WHO mutation catalogue, 2nd edition
Ile6Met	Köser et al 2020
Ile6Thr	Miotto et al 2017	WHO mutation catalogue, 2nd edition
Ile90Asn	WHO mutation catalogue, 2nd edition
Ile90Ser	WHO mutation catalogue, 2nd edition
Ile90Thr	WHO mutation catalogue, 2nd edition
indel - Arg148ins (in-frame)	Miotto et al 2017
Leu116Arg	Miotto et al 2017	WHO mutation catalogue, 2nd edition
Leu116Pro	Miotto et al 2017	WHO mutation catalogue, 2nd edition
Leu120Arg	WHO mutation catalogue, 2nd edition
Leu120Gln	Miotto et al 2014	WHO mutation catalogue, 2nd edition
Leu120Pro	Miotto et al 2017	WHO mutation catalogue, 2nd edition
Leu151Ser	Miotto et al 2017	WHO mutation catalogue, 2nd edition
Leu156Pro	Miotto et al 2014
Leu159Arg	Miotto et al 2014	WHO mutation catalogue, 2nd edition
Leu159Pro	Miotto et al 2017	WHO mutation catalogue, 2nd edition
Leu159Val	Köser et al 2020	WHO mutation catalogue, 2nd edition
Leu172Pro	Miotto et al 2017	WHO mutation catalogue, 2nd edition
Leu182Ser	Miotto et al 2014	WHO mutation catalogue, 2nd edition
Leu182Trp	WHO mutation catalogue, 2nd edition
Leu19Pro	Miotto et al 2017	WHO mutation catalogue, 2nd edition
Leu27Pro	Miotto et al 2014	WHO mutation catalogue, 2nd edition
Leu35Pro	Miotto et al 2014	WHO mutation catalogue, 2nd edition
Leu4Ser	Miotto et al 2017	WHO mutation catalogue, 2nd edition
Leu4Trp	Miotto et al 2014	WHO mutation catalogue, 2nd edition
Leu85Arg	Miotto et al 2017	WHO mutation catalogue, 2nd edition
Leu85Gln	Köser et al 2020
Leu85Pro	Miotto et al 2017	WHO mutation catalogue, 2nd edition
Lys48Glu	Miotto et al 2014	WHO mutation catalogue, 2nd edition
Lys48Thr	Miotto et al 2017	WHO mutation catalogue, 2nd edition
Lys96Arg	Miotto et al 2017	WHO mutation catalogue, 2nd edition
Lys96Asn	Miotto et al 2017	WHO mutation catalogue, 2nd edition
Lys96Gln	Miotto et al 2014	WHO mutation catalogue, 2nd edition
Lys96Glu	Miotto et al 2017	WHO mutation catalogue, 2nd edition
Lys96Met	Köser et al 2020
Lys96Thr	Miotto et al 2017	WHO mutation catalogue, 2nd edition
Met175Arg	WHO mutation catalogue, 2nd edition
Met175Ile	Miotto et al 2017	WHO mutation catalogue, 2nd edition
Met175Thr	Miotto et al 2017	WHO mutation catalogue, 2nd edition
Met175Val	Miotto et al 2017	WHO mutation catalogue, 2nd edition
Met1Ile	Miotto et al 2014
Met1Lys	Miotto et al 2014
Met1Thr	Miotto et al 2014	WHO mutation catalogue, 2nd edition
Phe106Leu	WHO mutation catalogue, 2nd edition
Phe106Ser	WHO mutation catalogue, 2nd edition
Phe13Ile	WHO mutation catalogue, 2nd edition
Phe13Leu	Miotto et al 2014	WHO mutation catalogue, 2nd edition
Phe13Ser	Miotto et al 2014	WHO mutation catalogue, 2nd edition
Phe58Cys	WHO mutation catalogue, 2nd edition
Phe58Leu	Miotto et al 2017	WHO mutation catalogue, 2nd edition
Phe58Ser	Köser et al 2020	WHO mutation catalogue, 2nd edition
Phe81Cys	Miotto et al 2014
Phe81Ser	Miotto et al 2014
Phe81Val	Miotto et al 2014
Phe94Cys	Miotto et al 2014	WHO mutation catalogue, 2nd edition
Phe94Leu	Miotto et al 2017	WHO mutation catalogue, 2nd edition
Phe94Ser	Miotto et al 2017	WHO mutation catalogue, 2nd edition
Pro54Arg	Miotto et al 2014	WHO mutation catalogue, 2nd edition
Pro54Gln	Miotto et al 2014	WHO mutation catalogue, 2nd edition
Pro54Leu	Miotto et al 2017	WHO mutation catalogue, 2nd edition
Pro54Ser	Miotto et al 2017	WHO mutation catalogue, 2nd edition
Pro54Thr	Köser et al 2020	WHO mutation catalogue, 2nd edition
Pro62Arg	Köser et al 2020	WHO mutation catalogue, 2nd edition
Pro62Gln	Miotto et al 2017
Pro62Leu	Miotto et al 2017	WHO mutation catalogue, 2nd edition
Pro62Ser	Köser et al 2020	WHO mutation catalogue, 2nd edition
Pro62Thr	WHO mutation catalogue, 2nd edition
Pro69Leu	Köser et al 2020	WHO mutation catalogue, 2nd edition
Ser104Arg	Miotto et al 2017	WHO mutation catalogue, 2nd edition
Ser104Cys	Köser et al 2020
Ser104Gly	WHO mutation catalogue, 2nd edition
Ser104Ile	Miotto et al 2014	WHO mutation catalogue, 2nd edition
Ser164Pro	Miotto et al 2014	WHO mutation catalogue, 2nd edition
Ser59Phe	Köser et al 2020
Ser59Pro	Miotto et al 2017	WHO mutation catalogue, 2nd edition
Ser66Pro	Miotto et al 2017	WHO mutation catalogue, 2nd edition
Ser67Pro	Miotto et al 2017	WHO mutation catalogue, 2nd edition
Stop187Arg	Miotto et al 2014	WHO mutation catalogue, 2nd edition
t-12c	Miotto et al 2017	WHO mutation catalogue, 2nd edition
t-7c	Miotto et al 2017	WHO mutation catalogue, 2nd edition
t-7g	Köser et al 2020
Thr100Ala	Miotto et al 2014
Thr100Pro	Miotto et al 2014	WHO mutation catalogue, 2nd edition
Thr114Pro	Miotto et al 2014	WHO mutation catalogue, 2nd edition
Thr135Asn	Miotto et al 2017	WHO mutation catalogue, 2nd edition
Thr135Pro	Miotto et al 2017	WHO mutation catalogue, 2nd edition
Thr142Ala	Miotto et al 2017	WHO mutation catalogue, 2nd edition
Thr142Lys	Miotto et al 2017	WHO mutation catalogue, 2nd edition
Thr142Met	Miotto et al 2017	WHO mutation catalogue, 2nd edition
Thr142Pro	WHO mutation catalogue, 2nd edition
Thr160Lys	Köser et al 2020	WHO mutation catalogue, 2nd edition
Thr160Pro	Miotto et al 2017	WHO mutation catalogue, 2nd edition
Thr167Ile	Köser et al 2020
Thr168Pro	Miotto et al 2017	WHO mutation catalogue, 2nd edition
Thr177Pro	WHO mutation catalogue, 2nd edition
Thr47Ala	WHO mutation catalogue, 2nd edition
Thr47Pro	Miotto et al 2014	WHO mutation catalogue, 2nd edition
Thr61Pro	WHO mutation catalogue, 2nd edition
Thr76Ile	Köser et al 2020	WHO mutation catalogue, 2nd edition
Thr76Pro	Miotto et al 2017	WHO mutation catalogue, 2nd edition
Trp119Arg	Miotto et al 2014	WHO mutation catalogue, 2nd edition
Trp119Cys	Miotto et al 2014	WHO mutation catalogue, 2nd edition
Trp119Gly	Miotto et al 2014	WHO mutation catalogue, 2nd edition
Trp119Leu	Köser et al 2020	WHO mutation catalogue, 2nd edition
Trp119Ser	Miotto et al 2014
Trp68Arg	Miotto et al 2017	WHO mutation catalogue, 2nd edition
Trp68Cys	Miotto et al 2017	WHO mutation catalogue, 2nd edition
Trp68Gly	Miotto et al 2017	WHO mutation catalogue, 2nd edition
Trp68Leu	Köser et al 2020	WHO mutation catalogue, 2nd edition
Tyr103Asp	Miotto et al 2014	WHO mutation catalogue, 2nd edition
Tyr103Cys	Miotto et al 2014	WHO mutation catalogue, 2nd edition
Tyr103His	Miotto et al 2017	WHO mutation catalogue, 2nd edition
Tyr34Asp	Miotto et al 2017	WHO mutation catalogue, 2nd edition
Tyr34Cys	Miotto et al 2014
Tyr34Ser	WHO mutation catalogue, 2nd edition
Tyr41His	Köser et al 2020
Tyr64Asp	WHO mutation catalogue, 2nd edition
Tyr95Asp	WHO mutation catalogue, 2nd edition
Val125Asp	Köser et al 2020
Val125Gly	Miotto et al 2017	WHO mutation catalogue, 2nd edition
Val125Phe	Miotto et al 2017	WHO mutation catalogue, 2nd edition
Val128Gly	Miotto et al 2017	WHO mutation catalogue, 2nd edition
Val130Ala	Miotto et al 2014
Val130Gly	Miotto et al 2014	WHO mutation catalogue, 2nd edition
Val130Met	WHO mutation catalogue, 2nd edition
Val131Phe	WHO mutation catalogue, 2nd edition
Val131Gly	WHO mutation catalogue, 2nd edition
Val139Ala	Miotto et al 2017	WHO mutation catalogue, 2nd edition
Val139Gly	Miotto et al 2017	WHO mutation catalogue, 2nd edition
Val139Leu	Miotto et al 2017	WHO mutation catalogue, 2nd edition
Val139Met	Köser et al 2020	WHO mutation catalogue, 2nd edition
Val155Ala	WHO mutation catalogue, 2nd edition
Val155Glu	Köser et al 2020
Val155Gly	Miotto et al 2017	WHO mutation catalogue, 2nd edition
Val155Met	Miotto et al 2014	WHO mutation catalogue, 2nd edition
Val157Ala	Miotto et al 2014
Val157Gly	Miotto et al 2014
Val163Ala	Miotto et al 2014	WHO mutation catalogue, 2nd edition
Val180Ala	Miotto et al 2014	WHO mutation catalogue, 2nd edition
Val180Gly	Miotto et al 2017	WHO mutation catalogue, 2nd edition
Val180Phe	Miotto et al 2017	WHO mutation catalogue, 2nd edition
Val21Gly	Miotto et al 2014	WHO mutation catalogue, 2nd edition
Val44Gly	Miotto et al 2014	WHO mutation catalogue, 2nd edition
Val7Ala	Köser et al 2020	WHO mutation catalogue, 2nd edition
Val7Gly	Miotto et al 2017	WHO mutation catalogue, 2nd edition
Val7Leu	WHO mutation catalogue, 2nd edition
Val7Phe	Miotto et al 2014	WHO mutation catalogue, 2nd edition
Val9Gly	Miotto et al 2014	WHO mutation catalogue, 2nd edition
Val93Ala	WHO mutation catalogue, 2nd edition
Val93Leu	WHO mutation catalogue, 2nd edition
panD	Reference 1	Reference 2	Reference 3
Ile49Val	Werngren et al 2016
Ile115Thr	Werngren et al 2016
M. canettii is intrinsically resistant to PZA	Feuerriegel et al 2013	WHO mutation catalogue, 2nd edition
Ethambutol
embB	Reference 1	Reference 2	Reference 3
Met306Val	Safi et al 2013	PhyResSe	WHO mutation catalogue, 2nd edition
Met306Leu	Safi et al 2013	PhyResSe	WHO mutation catalogue, 2nd edition
Met306Thr	Safi et al 2013	PhyResSe
Met306Ile	Safi et al 2013	PhyResSe	WHO mutation catalogue, 2nd edition
Tyr319Asp	Zhao et al 2015 (pDST on LJ)
Tyr319Cys	Zhao et al 2015 (pDST on LJ)	WHO mutation catalogue, 2nd edition
Tyr319Ser	WHO mutation catalogue, 2nd edition
Asp328Tyr	WHO mutation catalogue, 2nd edition
Asp354Ala	Park et al 2012 (pDST on LJ)	WHO mutation catalogue, 2nd edition
Asn399Thr	Zhao et al 2015 (pDST on LJ)
Glu405Asp	Park et al 2012 (pDST on LJ)
Gly406Ser	Safi et al 2013	PhyResSe	WHO mutation catalogue, 2nd edition
Gly406Cys	Safi et al 2013	PhyResSe	WHO mutation catalogue, 2nd edition
Gly406Ala	Safi et al 2013	PhyResSe	WHO mutation catalogue, 2nd edition
Gly406Asp	Safi et al 2013	PhyResSe	WHO mutation catalogue, 2nd edition
Gln497Arg	Safi et al 2013	PhyResSe	WHO mutation catalogue, 2nd edition
Gln497Lys	Safi et al 2013		WHO mutation catalogue, 2nd edition
embA	Reference 1	Reference 2	Reference 3
c-12t	WHO mutation catalogue, 2nd edition
Linezolid
rplC	Reference 1	Reference 2	Reference 3
Cys154Arg	Kadura et al 2020	WHO mutation catalogue, 2nd edition
rrl
g2814t	WHO mutation catalogue, 2nd edition
g2746a	WHO mutation catalogue, 2nd edition
a2689t	WHO mutation catalogue, 2nd edition
g2270t	WHO mutation catalogue, 2nd edition
g2270c	WHO mutation catalogue, 2nd edition
2269-insT	WHO mutation catalogue, 2nd edition
g2299t	WHO mutation catalogue, 2nd edition
Cycloserine
cycA	Reference 1	Reference 2	Reference 3
Gly122Ser (also phylogenetic marker for BCG)	Köser et al 2012
Delamanid
ddn	Reference 1	Reference 2	Reference 3
LoF mutations (any premature stop codon, gene deletion, frameshift or start-loss mutation)	WHO mutation catalogue, 2nd edition
Trp20Stop	WHO mutation catalogue, 2nd edition	Mansjö et al 2022
Leu49Pro	WHO mutation catalogue, 2nd edition
fbiA	Reference 1	Reference 2	Reference 3
LoF mutations (any premature stop codon, gene deletion, frameshift or start-loss mutation)	WHO mutation catalogue, 2nd edition
fbiB	Reference 1	Reference 2	Reference 3
LoF mutations (any premature stop codon, gene deletion, frameshift or start-loss mutation)	WHO mutation catalogue, 2nd edition
fbiC	Reference 1	Reference 2	Reference 3
LoF mutations (any premature stop codon, gene deletion, frameshift or start-loss mutation)	WHO mutation catalogue, 2nd edition
fbiD	Reference 1	Reference 2	Reference 3
LoF mutations (any premature stop codon, gene deletion, frameshift or start-loss mutation)	WHO mutation catalogue, 2nd edition
fgd1	Reference 1	Reference 2	Reference 3
LoF mutations (any premature stop codon, gene deletion, frameshift or start-loss mutation)	WHO mutation catalogue, 2nd edition
Pretomanid
ddn	Reference 1	Reference 2	Reference 3
LoF mutations (any premature stop codon, gene deletion, frameshift or start-loss mutation)	WHO mutation catalogue, 2nd edition
Trp20Stop	Mansjö et al 2022	WHO mutation catalogue, 2nd edition
fbiA	Reference 1	Reference 2	Reference 3
LoF mutations (any premature stop codon, gene deletion, frameshift or start-loss mutation)	WHO mutation catalogue, 2nd edition
fbiB	Reference 1	Reference 2	Reference 3
LoF mutations (any premature stop codon, gene deletion, frameshift or start-loss mutation)	WHO mutation catalogue, 2nd edition
fbiC	Reference 1	Reference 2	Reference 3
LoF mutations (any premature stop codon, gene deletion, frameshift or start-loss mutation)	WHO mutation catalogue, 2nd edition
fbiD	Reference 1	Reference 2	Reference 3
LoF mutations (any premature stop codon, gene deletion, frameshift or start-loss mutation)	WHO mutation catalogue, 2nd edition
fgd1	Reference 1	Reference 2	Reference 3
LoF mutations (any premature stop codon, gene deletion, frameshift or start-loss mutation)	WHO mutation catalogue, 2nd edition
Bedaquiline
Rv0678/mmpR5 (can confer resistance only if genetically linked to a functional MmpL5)	Reference 1	Reference 2	Reference 3
LoF mutations (any premature stop codon, gene deletion, frameshift or start-loss mutation)	WHO mutation catalogue, 2nd edition
Met146Thr	WHO mutation catalogue, 2nd edition
Gly121Arg	WHO mutation catalogue, 2nd edition
Leu117Arg	WHO mutation catalogue, 2nd edition
Asn70Asp	WHO mutation catalogue, 2nd edition
Ile67Ser	WHO mutation catalogue, 2nd edition
Cys46Arg	WHO mutation catalogue, 2nd edition
Ala36Val	WHO mutation catalogue, 2nd edition
Leu32Ser	WHO mutation catalogue, 2nd edition
atpE	Reference 1	Reference 2	Reference 3
Ala63Pro	Kadura et al 2020	WHO mutation catalogue, 2nd edition
Ile66Met	WHO mutation catalogue, 2nd edition
Glu61Asp	WHO mutation catalogue, 2nd edition
Asp28Ala	WHO mutation catalogue, 2nd edition
Asp28Gly	WHO mutation catalogue, 2nd edition
Asp28Val	WHO mutation catalogue, 2nd edition
pepQ	Reference 1	Reference 2	Reference 3
LoF mutations (any premature stop codon, gene deletion, frameshift or start-loss mutation)	WHO mutation catalogue, 2nd edition
Clofazimine
Rv0678/mmpR5 (can confer resistance only if genetically linked to a functional MmpL5)	Reference 1	Reference 2	Reference 3
LoF mutations (any premature stop codon, gene deletion, frameshift or start-loss mutation)	WHO mutation catalogue, 2nd edition
Met146Thr	WHO mutation catalogue, 2nd edition
Gly121Arg	WHO mutation catalogue, 2nd edition
Leu117Arg	WHO mutation catalogue, 2nd edition
Asn70Asp	WHO mutation catalogue, 2nd edition
Ile67Ser	WHO mutation catalogue, 2nd edition
Cys46Arg	WHO mutation catalogue, 2nd edition
Ala36Val	WHO mutation catalogue, 2nd edition
Leu32Ser	WHO mutation catalogue, 2nd edition
pepQ	Reference 1	Reference 2	Reference 3
LoF mutations (any premature stop codon, gene deletion, frameshift or start-loss mutation)	WHO mutation catalogue, 2nd edition
PAS
folC	Reference 1	Reference 2	Reference 3
Ile43Thr	Own comparison between genotype and phenotype
References:
De Maio et al 2021	https://pubmed.ncbi.nlm.nih.gov/33906074/
Engström et al 2012	https://www.ncbi.nlm.nih.gov/pubmed/22461677
Feuerriegel et al 2013	https://pubmed.ncbi.nlm.nih.gov/23447141/
Flandrois et al 2014	https://www.ncbi.nlm.nih.gov/pubmed/24731071
Georghiou et al 2012	https://www.ncbi.nlm.nih.gov/pubmed/22479378
Godfroid et al 2020	https://pubmed.ncbi.nlm.nih.gov/31949778/
Jagielski et al 2015	https://www.ncbi.nlm.nih.gov/pubmed/26311839
Kadura et al 2020	https://pubmed.ncbi.nlm.nih.gov/32361756/
Köser et al 2012	https://pubmed.ncbi.nlm.nih.gov/23006760/
Köser et al 2020	https://pubmed.ncbi.nlm.nih.gov/32571824/
Lempens et al 2018	https://www.ncbi.nlm.nih.gov/pubmed/29459669
Machado et al 2013	https://www.ncbi.nlm.nih.gov/pubmed/23539241
Mansjö et al 2022	https://pubmed.ncbi.nlm.nih.gov/36409105/
Maruri et al 2012	https://www.ncbi.nlm.nih.gov/pubmed/25816236
Miotto et al 2014	https://www.ncbi.nlm.nih.gov/pubmed/25336456
Miotto et al 2017	https://www.ncbi.nlm.nih.gov/pubmed/29284687
Miotto et al 2018	https://pubmed.ncbi.nlm.nih.gov/29540456/
Nosova et al 2016	https://www.ncbi.nlm.nih.gov/pubmed/27902737
PhyResSE	https://pubmed.ncbi.nlm.nih.gov/25854485/
Safi et al 2013	https://pubmed.ncbi.nlm.nih.gov/23995136/
Sandgren et al 2009	https://www.ncbi.nlm.nih.gov/pubmed/19209951
Stoffels et al 2012	https://www.ncbi.nlm.nih.gov/pubmed/22825123
Vargar et al 2021	https://pubmed.ncbi.nlm.nih.gov/34460306/
Walker et al 2015	https://www.ncbi.nlm.nih.gov/pubmed/26116186
WHO technical guide on NGS 2018	http://apps.who.int/iris/bitstream/handle/10665/274443/WHO-CDS-TB-2018.19-eng.pdf
WHO mutation catalogue, 2nd edition	https://www.who.int/publications/i/item/9789240082410
Park et al 2012	https://www.ncbi.nlm.nih.gov/pubmed/22174373
Walker et al 2018	https://pubmed.ncbi.nlm.nih.gov/29326013/
Werngren et al 2016	https://pubmed.ncbi.nlm.nih.gov/28404681/
Zhao et al 2015	https://www.ncbi.nlm.nih.gov/pubmed/25605360
Zignol et al 2018	https://www.ncbi.nlm.nih.gov/pubmed/29574065
Zimenkov et al 2013	https://www.ncbi.nlm.nih.gov/pubmed/23705640
