# Supplementary material for: Performance of a broth microdilution assay for routine minimum inhibitory concentration determination of 14 anti-tuberculous drugs against the Mycobacterium tuberculosis complex based on the EUCAST reference protocol
Source: Antimicrob Agents Chemother. 2024 Dec 18;69(2):e00946-24. doi: 10.1128/aac.00946-24 (PMC11823602; doi:10.1128/aac.00946-24)
Supplement: Table S3 — List of candidate mutations. [file aac.00946-24-s0004.xlsx]

## Sheet: Supplementary table S3
Supplementary table S3. List of candidate mutations.
Color legend (based on WHO mutation catalogue November 2023):
Associated with R (group 1)
Associated with R - interim (group 2)
Not associated with R - interim (group 4)
Not associated with R (group 5)
Uncertain significance (group 3)
Not present in the WHO catalogue
Isoniazid
katG	Note
Ile335Val	WHO mutation catalogue, 2nd edition
Gln461Pro	WHO mutation catalogue, 2nd edition
Rifampicin
rpoB	Note
Ala451Gly	WHO mutation catalogue, 2nd edition
Ala451Val	Fitzgibbon et al 2021; WHO mutation catalogue, 2nd edition
Arg448Gln	WHO mutation catalogue, 2nd edition
Arg448Leu	WHO mutation catalogue, 2nd edition
Arg448Lys	WHO mutation catalogue, 2nd edition
Asn437Asp	WHO mutation catalogue, 2nd edition
Asn437His	WHO mutation catalogue, 2nd edition
Asn437Ser	WHO mutation catalogue, 2nd edition
Asn437Tyr	WHO mutation catalogue, 2nd edition
Asn438His	WHO mutation catalogue, 2nd edition
Asp435Glu	WHO mutation catalogue, 2nd edition
Asp435His	WHO mutation catalogue, 2nd edition
Asp435Leu	WHO mutation catalogue, 2nd edition
Asp545Glu	WHO mutation catalogue, 2nd edition
Gln429His	WHO mutation catalogue, 2nd edition
Gln429Leu	WHO mutation catalogue, 2nd edition
Gln429Pro	WHO mutation catalogue, 2nd edition
Gln432Asn	WHO mutation catalogue, 2nd edition
Gln432Glu	WHO mutation catalogue, 2nd edition
Gln436Arg	WHO mutation catalogue, 2nd edition
Gln436Asn	WHO mutation catalogue, 2nd edition
Gln436Pro	WHO mutation catalogue, 2nd edition
Gly426Ser	WHO mutation catalogue, 2nd edition
Gly442Glu	WHO mutation catalogue, 2nd edition
His445Thr	WHO mutation catalogue, 2nd edition
Leu430Arg	WHO mutation catalogue, 2nd edition
Leu443Phe	WHO mutation catalogue, 2nd edition
Leu443Ser	WHO mutation catalogue, 2nd edition
Leu443Trp	WHO mutation catalogue, 2nd edition
Leu449Met	WHO mutation catalogue, 2nd edition
Leu452Gln	WHO mutation catalogue, 1st edition
Leu452Met	WHO mutation catalogue, 2nd edition
Leu452Val	WHO mutation catalogue, 2nd edition
Lys446Arg	WHO mutation catalogue, 2nd edition
Lys446Gln	WHO mutation catalogue, 2nd edition
Lys446Glu	WHO mutation catalogue, 2nd edition
Lys446Thr	WHO mutation catalogue, 2nd edition
Met434Arg	WHO mutation catalogue, 2nd edition
Met434Ile	WHO mutation catalogue, 2nd edition
Met434Leu	WHO mutation catalogue, 2nd edition
Met434Thr	WHO mutation catalogue, 2nd edition
Met434Val	WHO mutation catalogue, 2nd edition
Pro439Ala	WHO mutation catalogue, 2nd edition
Pro439Leu	WHO mutation catalogue, 2nd edition
Pro439Ser	WHO mutation catalogue, 2nd edition
Ser428Arg	WHO mutation catalogue, 2nd edition
Ser428Gly	WHO mutation catalogue, 2nd edition
Ser428Ile	WHO mutation catalogue, 2nd edition
Ser428Thr	WHO mutation catalogue, 2nd edition
Ser431Arg	WHO mutation catalogue, 2nd edition
Ser431Asn	WHO mutation catalogue, 2nd edition
Ser431Gly	WHO mutation catalogue, 2nd edition
Ser441Ala	WHO mutation catalogue, 2nd edition
Ser441Lys	WHO mutation catalogue, 2nd edition
Ser441Met	WHO mutation catalogue, 2nd edition
Ser441Trp	WHO mutation catalogue, 2nd edition
Ser441Val	WHO mutation catalogue, 2nd edition
Ser450Ala	WHO mutation catalogue, 2nd edition
Ser450Cys	WHO mutation catalogue, 2nd edition
Ser450Gly	WHO mutation catalogue, 2nd edition
Ser450Met	WHO mutation catalogue, 2nd edition
Ser450Val	WHO mutation catalogue, 2nd edition
Thr427Ala	WHO mutation catalogue, 2nd edition
Thr427Asn	WHO mutation catalogue, 2nd edition
Thr427Gly	WHO mutation catalogue, 2nd edition
Thr427Ile	WHO mutation catalogue, 2nd edition
Thr427Pro	WHO mutation catalogue, 2nd edition
Thr427Ser	WHO mutation catalogue, 2nd edition
Thr444Ile	WHO mutation catalogue, 2nd edition
Thr444Pro	WHO mutation catalogue, 2nd edition
Thr444Ser	WHO mutation catalogue, 2nd edition
Pyrazinamide
pncA	Note
Ala102Val	Köser et al 2020
Thr153Asn	Köser et al 2020
Ala170Val	Köser et al 2020
Glu174Gly	Köser et al 2020
Leu172Arg	WHO mutation catalogue, 2nd edition
Tyr103Ser	WHO mutation catalogue, 2nd edition
Leu27Arg	Own comparison between genotype and phenotype
Thr160Ala	WHO mutation catalogue, 1st edition
panD	Note
Asp116His	Own comparison between genotype and phenotype
Ethambutol
embB	Note
Leu74Arg	WHO mutation catalogue, 2nd edition
Tyr319Asn	WHO mutation catalogue, 2nd edition
embA	Note
C-16G	WHO mutation catalogue, 2nd edition
C-8A	WHO mutation catalogue, 2nd edition
Ethionamide
ethA	Note
Frameshifts	WHO mutation catalogue, 2nd edition
Thr314Ile	Maitre et al 2022; WHO mutation catalogue, 2nd edition
t-7c	WHO mutation catalogue, 2nd edition
Pro378Leu	WHO mutation catalogue, 2nd edition
Ser390Phe	WHO mutation catalogue, 2nd edition
Ala341Val	WHO mutation catalogue, 2nd edition
Ser57Tyr	WHO mutation catalogue, 2nd edition
Tyr32Asp	WHO mutation catalogue, 2nd edition
Thr88Ile	WHO mutation catalogue, 2nd edition
Gly11Val	WHO mutation catalogue, 2nd edition
Arg326Gln	WHO mutation catalogue, 2nd edition
Asn379Asp	WHO mutation catalogue, 2nd edition
Leu35Arg	WHO mutation catalogue, 2nd edition
Val202Gly	WHO mutation catalogue, 2nd edition
Cys403Tyr	WHO mutation catalogue, 2nd edition
Bedaquiline and clofazimine
Rv0678	Note
Leu40Ser	WHO mutation catalogue, 2nd edition
PAS
ribD	Note
g-12a	Own comparison between genotype and phenotype
Cycloserine
cycA	Comment
Pro188Ala	Kardan-Yamchi et al 2020
Delamanid and pretomanid
fbiC	Note
Arg536Leu	WHO mutation catalogue, 2nd edition
References:
Fitzgibbon et al 2021	https://pubmed.ncbi.nlm.nih.gov/34386770/
Kardan-Yamchi et al 2020	https://pubmed.ncbi.nlm.nih.gov/32046149/
Köser et al 2020	https://pubmed.ncbi.nlm.nih.gov/32571824/
Maitre et al 2022	https://pubmed.ncbi.nlm.nih.gov/35889155/
WHO mutation catalogue, 1st edition	https://www.who.int/publications/i/item/9789240028173
WHO mutation catalogue, 2nd edition	https://www.who.int/publications/i/item/9789240082410
