# Supplementary material for: Performance of a broth microdilution assay for routine minimum inhibitory concentration determination of 14 anti-tuberculous drugs against the Mycobacterium tuberculosis complex based on the EUCAST reference protocol
Source: Antimicrob Agents Chemother. 2024 Dec 18;69(2):e00946-24. doi: 10.1128/aac.00946-24 (PMC11823602; doi:10.1128/aac.00946-24)
Supplement: Table S4 — Dilution of antibiotic stock and working solutions. [file aac.00946-24-s0005.xlsx]

## Sheet: Supplementary table S4
Supplementary table S4. Preparation and dilution of antibiotic stock and working solutions.
Water-soluble antibiotics
			Stock solution, volume 10 mL			Working dilution, volume 1 mL		BMD plate, volume per well 0.2 mL
Antibiotic (potency, %)	Supplyer	Lot	Concentration (mg/L) (40X)	Weight (g)	Diluent	Concentration (mg/L) (4X)	Diluents	Final concentration (mg/L) (1X)
Ethambutol (>=99%)	Sigma	WXBD6178V	640	0.0064	10 mL H2O	64	10% H2O/90% 7H9	16
Levofloxacin (>98%)	Sigma	038M4848V	160	0.0016	1 mL 1M NaOH + 9 mL H2O	16	9% H2O/1% NaOH/90% 7H9	4
Moxifloxacin (>98%)	Sigma	#0000123646	80	0.0008	1 mL 1M NaOH + 9 mL H2O	8	9% H2O/1% NaOH/90% 7H9	2
Para-aminosalicylic acid (99%)	Sigma	BCBN2923V	640	0.0064	10 mL H2O	64	10% H2O/90% 7H9	16
Isoniazid (>99%)	Sigma	MKCJ5583	160	0.0016	10 mL H2O	16	10% H2O/90% 7H9	4
Amikacin (73%)	Sigma	#0000127702	80	0.0011	10 mL H2O	8	10% H2O/90% 7H9	2
Rifampicin (>97%)	Sigma	#0000111269	320	0.0032	1 mL DMSO + 9 mL H2O	32	9% H2O/1% DMSO/90% 7H9	8
Ethionamide (99,2%)	Sigma	BCBX5836	320	0.0032	1 mL DMSO + 9 mL H2O	32	9% H2O/1% DMSO/90% 7H9	8
Linezolid (99,5%)	Sigma	#0000012440	80	0.0008	10 mL H2O	8	10% H2O/90% 7H9	2
Cykloserin (99,9%)	Merck (Sigma)	#LRAC4268	2560	0.0256	10 mL H2O	256	10% H2O/90% 7H9	64
						0.1 mL stock + 0.9 mL 7H9/OADC/glycerol		0.1 mL working solution + 0.1 mL bacterial suspension
Water-insoluble antibiotics
			Stock solution, volume 10 mL			Working dilution, volume 1 mL		BMD plate, volume per well 0.2 mL
Antibiotic (potency, %)	Supplyer	Lot	Concentration (mg/L) (200X)	Weight (g)	Diluent	Concentration (mg/L) (2X)	Diluents	Final concentration (mg/L) (1X)
Delamanid (100%)	BEI resources	70049844	100 - 0.2	0.001	10 mL DMSO	1 - 0.002	1% DMSO/99% 7H9	0.5 - 0.001
Bedaquiline (80%)	BEI resources/Janssen	JNJB46701102	400 - 0.8	0.0048	10 mL DMSO	4 - 0.008	1% DMSO/99% 7H9	2 - 0.004
Pretomanid (100%)	TB Alliance	20121393	400 - 0.8	0.004	10 mL DMSO	4 - 0.008	1% DMSO/99% 7H9	2 - 0.004
Clofazimine (100%)	Sigma	SLBV7150	800 - 1.6	0.008	10 mL DMSO	8 - 0.016	1% DMSO/99% 7H9	4 - 0.008
						10 µL stock + 990 µL 7H9/OADC/glycerol		0.1 mL working solution + 0.1 mL bacterial suspension
