# Supplementary material for: Performance of a broth microdilution assay for routine minimum inhibitory concentration determination of 14 anti-tuberculous drugs against the Mycobacterium tuberculosis complex based on the EUCAST reference protocol
Source: Antimicrob Agents Chemother. 2024 Dec 18;69(2):e00946-24. doi: 10.1128/aac.00946-24 (PMC11823602; doi:10.1128/aac.00946-24)
Supplement: Table S5 — The potential critical concentrations used in the BMD assay. [file aac.00946-24-s0006.xlsx]

## Sheet: Supplementary table S5
Supplementary table S5. The potential critical concentration used for each drug included in the broth microdilution assay.
Drug	mg/L	Reference
Isoniazid	0.12	pECOFF from (1)
Rifampicin	0.5	pECOFF from (1)
Ethambutol	4	pECOFF from (1)
Amikacin	1	(2)
Moxifloxacin	0.25	Critical concentration in MGIT (3)
Levofloxacin	1	pECOFF from (1)
Bedaquiline	0.12	pECOFF from (1)
Clofazimine	1	Upper end of the QC (H37Rv) range
Delamanid	0.06	pECOFF from (1)
Pretomanid	2	Based on policy statement for test concentrations in MGIT (4)
PAS	1	(5)
Linezolid	1	pECOFF from (1)
Ethionamide	4	pECOFF from (1)
Cycloserine	32	pECOFF from (1)
References:
1. WHO. Optimized broth microdilution plate methodology for drug susceptibility testing of Mycobacterium tuberculosis complex. ISBN 978-92-4-004741-9
2. The CRyPTIC Consortium. Epidemiological cutoff values for a 96- well broth microdilution plate for high-throughput research antibiotic susceptibility testing of M. tuberculosis. Eur Respir J. 2022. 60(4):2200239.
3. WHO. Technical Report on critical concentrations for drug susceptibility testing of medicines used in the treatment of drug-resistant tuberculosis. WHO reference number: WHO/CDS/TB/2018.5.
4. WHO. WHO operational handbook on tuberculosis: module 3: diagnosis: rapid diagnostics for tuberculosis detection: web annex B: critical concentrations for pretomanid and cycloserine: WHO policy statement, 3rd ed. ISBN: 9789240090491.
5. Nonghanphithak D, Kaewprasert O, Chaiyachat P, Reechaipichitkul W, Chaiprasert A, Faksri K. Whole-genome sequence analysis and comparisons between drug-resistance mutations and minimum inhibitory concentrations of Mycobacterium tuberculosis isolates causing M/XDR-TB. PLoS One. 2020. 15(12):e0244829.
